# Supplementary material for: The Nuclear-Localized RxLR Effector PvAvh74 From Plasmopara viticola Induces Cell Death and Immunity Responses in Nicotiana benthamiana
Source: Front Microbiol. 2019 Jul 10;10:1531. doi: 10.3389/fmicb.2019.01531 (PMC6636413; doi:10.3389/fmicb.2019.01531)
Supplement: Supplementary file 2 [file Table_1.xlsx]

## Sheet: Primers
		Table S1. Primers used in this study
No.	Primer name	Primer sequence 5'-3'	Purpose, vector or accession number
1	PVX-PvAvh74+SP-SmaI-F(1-500)	TCCcccgggATGCGCGCTAACGTGCTTA	pGR107
	PVX-PvAvh74+SP-NotI-R(1-500)	ATTTgcggccgcATCGTGGGGAAGCAAAATTGG
2	PVX-PvAvh74-SmaI-F(21-500)	TCCcccgggATGTCCAACCAGACCGAGCCT	pGR107
	PVX-PvAvh74-NotI-R(21-500)	ATTTgcggccgcATCGTGGGGAAGCAAAATTGG
3	PVX-PvAvh74-3-SmaI-F(26-500)	TCCcccggATGCGTCGAGAAAGTCAAAATTT	pGR107
	PVX-PvAvh74-3-NotI-R(26-500)	ATTTgcggccgcATCGTGGGGAAGCAAAATTGG
4	PVX-PvAvh74-4-SmaI-F(64-500)	TCCcccggATGACACCTTTATCTCCACGCAG	pGR107
	PVX-PvAvh74-4-NotI-R(64-500)	ATTTgcggccgcATCGTGGGGAAGCAAAATTGG
5	PVX-PvAvh74-5-SmaI-F(114-500)	TCCcccggATGACACCTTTATCTCCACGCAG	pGR107
	PVX-PvAvh74-5-NotI-R(114-500)	ATTTgcggccgcATCGTGGGGAAGCAAAATTGG
6	PVX-PvAvh74-6-SmaI-F(124-500)	TCCcccggATGGCGCCTTACAATGGACAAGG	pGR107
	PVX-PvAvh74-6-NotI-R(124-500)	ATTTgcggccgcATCGTGGGGAAGCAAAATTGG
7	PVX-PvAvh74-7-SmaI-F(64-490)	TCCcccgggATGACACCTTTATCTCCACGCAG	pGR107
	PVX-PvAvh74-7-NotI-R(64-490)	ATTTgcggccgc GCTGCCACTGTTTATAGG
8	PVX-PvAvh74-8-SmaI-F(64-477)	TCCcccgggATGACACCTTTATCTCCACGCAG	pGR107
	PVX-PvAvh74-8-NotI-R(64-477)	ATTTgcggccgcACGGCGACCGACTGAGATAGA
9	PVX-PvAvh74-9-SmaI-F(64-124)	TCCcccgggATGACACCTTTATCTCCACGCAG	pGR107
	PVX-PvAvh74-9-NotI-R(64-124)	ATTTgcggccgcCCTTGTCCATTGTAAGGCGC
10	PVX-PvAvh74N22A-SmaI-F	TCCcccgggATGTCCGCGCAGACCGAGCCTG	pGR107
	PVX-PvAvh74N22A-NotI-R	ATTTgcggccgcATCGTGGGGAAGCAAAATTGG
11	PVX-PvAvh74N465A-SmaI-F	TCCcccgggATGTCCAACCAGACCGAGCCT	pGR107
	Pvx-PvAvh74N465A-F	CAGCCATCCGGCGCTATCGAAATC
	Pvx-PvAvh74N465A-R	GATTTCGATAGCGCCGGATGGCTG
	PVX-PvAvh74N465A-NotI-R	ATTTgcggccgcATCGTGGGGAAGCAAAATTGG
12	PVX-PvAvh74NES-SmaI-F	TCCcccgggATGTCCAACCAGACCGAGCCT	pGR107
	PVX-PvAvh74NES-NotI-R	ATTTgcggccgcCTTGTTAATATCAAGTCCAGCCAACTTAAGAGCAAGCTCGTTATCGTGGGGAAGCAAAATTG
13	PVX-PvAvh74nes-SmaI-F	TCCcccgggATGTCCAACCAGACCGAGCCT	pGR107
	PVX-PvAvh74nes-NotI-R	ATTTgcggccgcCTTGTTAGCATCTGCTCCAGCTGCCTTAAGAGCAAGCTCGTTATCGTGGGGAAGCAAAATTG
14	p2300-PvAvh74-KpnI-F	GGggtaccATGTCCAACCAGACCGAGCCTGT	pCambia2300GFP
	p2300-PvAvh74-XbaI-R	GCtctagaATCGTGGGGAAGCAAAATTGGATG
15	p2300-PvAvh74NES-KpnI-F	GGggtaccATGTCCAACCAGACCGAGCCTGT	pCambia2300GFP
	p2300-PvAvh74NES-XbaI-R	GCtctagaCTTGTTAATATCAAGTCCAGCCAACTTAAGAGCAAGCTCGTTATCGTGGGGAAGCAAAATTG
16	p2300-PvAvh74nes-KpnI-F	GGggtaccATGTCCAACCAGACCGAGCCTGT	pCambia2300GFP
	p2300-PvAvh74nes-XbaI-R	GCtctagaCTTGTTAGCATCTGCTCCAGCTGCCTTAAGAGCAAGCTCGTTATCGTGGGGAAGCAAAATTG
17	p2300-PvAvh74N22A-KpnI-F	GgggtaccATGTCCGCGCAGACCGAGCCTG	pCambia2300GFP
	p2300-PvAvh74N22A-XbaI-R	GctctagaATCGTGGGGAAGCAAAATTGG
18	p2300-PvAvh74N465-KpnI-F	Ggggtacc ATGTCCAACCAGACCGAGCCT	pCambia2300GFP
	p2300-PvAvh74N465-XbaI-R	Gctctaga ATCGTGGGGAAGCAAAATTGG
19	NbPDS-EcoRI-F	TGAGTAAGGTTACCgaattc GGCACTCAACTTTATAAACC	pTRV2 GenBank: AJ571700.1
	NbPDS-BamHI-R	GTGAGCTCGGTACCggatccCTTCAGTTTTCTGTCAAACC
20	NbSIPK-EcoRI-F	TGAGTAAGGTTACCgaattcTATGACGGAATATGTTGTGA	pTRV2 GenBank: AB098730.1
	NbSIPK-BamHI-F	GTGAGCTCGGTACCggatccTCTCGACAAGATCAATTGCA
21	NbNTF6-EcoRI-F	TGAGTAAGGTTACCgaattcGCTAGAACCACTTCAGAG	pTRV2 GenBank: AB360634.1
	NbNTF6-BamHI-R	GTGAGCTCGGTACCggatccTAGAGCCTCGTTCCATATGA
22	NbMEK1-EcoRI-F	TGAGTAAGGTTACCgaattcCTCAGAAACTAAGGAGATAG	pTRV2 GenBank: AB360635.1
	NbMEK1-BamHI-R	GTGAGCTCGGTACCggatccAAAACCTGCTTGCAAACAAC
23	NbMEK2-EcoRI-F	TGAGTAAGGTTACCgaattcAGATGTGCCGTGAGATCGA	pTRV2 GenBank: AB360636.1
	NbMEK2-BamHI-R	GTGAGCTCGGTACCggatccGCCTCGAGTTGATTAGTAAAT
24	NbSGT1-EcoRI-F	TGAGTAAGGTTACCgaattcTCGCCGTTGACCTGTACACT	pTRV2 GenBank: AF516180.1
	NbSGT1-BamHI-R	GTGAGCTCGGTACCggatccCAACATTGCCCAAAGACTC
25	NbWIPK-EcoRI-F	TGAGTAAGGTTACCgaattcCAGATGGTACAGGGCACCAG	pTRV2 GenBank: AB098729.1
	NbWIPK-BamHI-R	GTGAGCTCGGTACCggatccCGACAAGATCAATAGCCAAT
26	NbEDS1-EcoRI-F	TGAGTAAGGTTACCgaattcGAGTACCAGACCAAGTGTGAT	pTRV2 GenBank: AF479625.1
	NbEDS1-BamHI-R	GTGAGCTCGGTACCggatccGACTCAGAGCGTTCACCTGT
27	NbNDR1-EcoRI-F	TGAGTAAGGTTACCgaattcTGAACAACAAGATGAAGGAC	pTRV2 GenBank: AY438029.1
	NbNDR1-BamHI-R	GTGAGCTCGGTACCggatccCAAAAGAAGCAAGGTGAATA
28	NbHSP90-EcoRI-F	TGAGTAAGGTTACCgaattcGGTGATTAAGGATGTTCTAGG	pTRV2 GenBank: GQ845021.1
	NbHSP90-BamHI-R	GTGAGCTCGGTACCggatccGTCAACTTCCTCCATCTTGCT
29	NbMAP3Ka-EcoRI-F	TGAGTAAGGTTACCgaattcGATATTTGGAGTTTGGGATG	pTRV2 GenBank: AY500155.1
	NbMAP3Ka-BamHI-R	GTGAGCTCGGTACCggatccGCTTGCATAGTTTCCTTTAGT
30	NbRAR1-EcoRI-F	TGAGTAAGGTTACCgaattcGTGGAGTTGTTGCAAGAAAAG	pTRV2 GenBank: AF480487.1
	NbRAR1-BamHI-R	GTGAGCTCGGTACCggatcc ATGGAAGATAGCGGGGCCAG
31	NbBAK1-EcoRI-F	TGAGTAAGGTTACCgaattc GCCCTTAACTGGGCAACGGGCT	pTRV2 Yang et al. 2017
	NbBAK1-BamHI-R	GTGAGCTCGGTACCggatcc GTGAGGGTGGTGAGCAGGATAA
32	NbSGT1-qRT-F	GAGGTGGTGGTGACTATA	qRT-PCR
	NbSGT1-qRT-R	CACATCAATGCTAACACTAAG
33	NbHsp90-qRT-F	GAAGTGCATTGAGCTATTC	qRT-PCR
	NbHsp90-qRT-R	TTGTGGAGTGGTACCTCAGC
34	NbSIPK-qRT-F	CTGCGTCTTATTATGGAGTTG	qRT-PCR
	NbSIPK-qRT-R	GAGGAAGTTGTCGGATGT
35	NbWIPK-qRT-F	ACGAGAATATGACGGAAT	qRT-PCR
	NbWIPK-qRT-R	ATAGCAGCAGTGTAATCT
36	NbNTF6-qRT-F	ATATAGTTAGACCACCAGACA	qRT-PCR
	NbNTF6-qRT-R	CCTGTGAAGAGCGTATTATC
37	NbMEK1-qRT-F	TTCTCTGGTTCTTGAATA	qRT-PCR
	NbMEK1-qRT-R	TATGTCTCTGTGGATAAC
38	NbMEK2-qRT-F	TTAGATGTCACGATATGT	qRT-PCR
	NbMEK2-qRT-R	TGTGGAGATAATAGAGTC
39	NbMAP3α-qRT-F	ACAACTACCACATCATCAC	qRT-PCR
	NbMAP3α-qRT-R	ACTACTCACATCATTATCCAAT
40	NbEDS1-qRT-F	TTGGATATTGCAAACTATT	qRT-PCR
	NbEDS1-qRT-R	TGCCCAAAAACAAGACTC
41	NbNDR1-qRT-F	TTACTTACCTGCCCTTAACAACT	qRT-PCR
	NbNDR1-qRT-R	ACCCTGAAAACCACTTTAGACCC
42	NbBAK1-qRT-F	TCCTGACGGACCATCTCCTCTTT	qRT-PCR
	NbBAK1-qRT-R	GCTCATAACTGGGCAAAGGGCTT
43	NbRAR1-qRT-F	TTGCCAGAGGATCGGTTGCAACG	qRT-PCR
	NbRAR1-qRT-R	CATGGCGATATGCTCATGAATTC
44	Nb-EF1α-F	AGAGGCCCTCAGACAAAC	qRT-PCR
	Nb-EF1α-R	TAGGTCCAAAGGTCACAA
45	Nb-PR1b-F	GTGGACACTATACTCAGGTG	qRT-PCR
	Nb-PR1b-R	TCCAACTTGGAATCAAAGGG
46	Nb-PR2b-F	AGGTGTTTGCTATGGAATGC	qRT-PCR
	Nb-PR2b-R	TCTGTACCCACCATCTTGC
47	Nb-ERF1-F	GCTCTTAACGTCGGATGGTC	qRT-PCR
	Nb-ERF1-R	AGCCAAACCC TAGCTCCATT
48	Nb-LOX-F	AAAACCTATGCCTCAAGAAC	qRT-PCR
	Nb-LOX-R	ACTGCTGCATAGGCTTTGG
49	PvAvh8-F	AGTCGCTCCTTGGATCACAT	qRT-PCR
	PvAvh8-R	TGGCAACACTCTCCAAATGC
50	PvAvh74-F	GAGAGATCAGCCGACAGTCA	qRT-PCR
	PvAvh74-R	GCCAGGGTGTTTGTTCATGT
51	PvActin-F	CTCCAGAACGTGTACATCCG	qRT-PCR
	PvActin-R	TAGCGCCCTTCTCCTCAG
52	SP-PvAvh74-EcoRI-F	CGTTCTgaattcATGCGCGCTAACGTGCTTA	pSUC2T7M13ORI
	SP-PvAvh74-XhoI-R	TTACCG ctcgagTGCAGCAACTCTGTGGCT
	Primers from 19-31 were used for seamless cloning, therefore, they have the same linker primers with restriction enzymes sites.
	References
	Yang B, Wang Q, Jing M, Guo B, Wu J, Wang H, Wang Y, Lin L, Wang Y, Ye W (2017)
	Distinct regions of the Phytophthora essential effector Avh238 determine its function in cell death activation and plant immunity suppression. New Phytol 214 (1):361-375
